# Supplementary material for: Clade 2.3.4.4b Highly Pathogenic Avian Influenza H5N1 Pathology in a Common Shorebird Species (Sanderling; Calidris alba) in Virginia, USA
Source: Animals (Basel). 2025 Jul 12;15(14):2057. doi: 10.3390/ani15142057 (PMC12291917; doi:10.3390/ani15142057)
Supplement: Supplementary file 1 [file animals-15-02057-s001.zip]

Archive with 1 entries (1 files):
- animals-3731627-supplementary.pdf
